# Supplementary material for: Evaluation of Pore-Former Size and Volume Fraction on Tape Cast Porous 430 Stainless Steel Substrates for Plasma Spraying
Source: Materials (Basel). 2024 Nov 5;17(22):5408. doi: 10.3390/ma17225408 (PMC11595610; doi:10.3390/ma17225408)
Supplement: Supplementary file 1 [file materials-17-05408-s001.zip]

Archive with 1 entries (1 files):
- materials-3247451-supplementary.pdf
